# Supplementary material for: Applying the ADAPT-ITT framework to adapt a lifestyle Redesign® occupational therapy intervention for diabetic foot ulcer self-management
Source: Transl Behav Med. 2026 Jun 2;16(1):ibag030. doi: 10.1093/tbm/ibag030 (PMC13228136; doi:10.1093/tbm/ibag030)
Supplement: ibag030_Supplementary_Data [file ibag030_supplementary_data.zip]

Archive with 3 entries (3 files):
- XXXSupplement_Data.zip
- Supp Table 1 theater characteristics 2026 0421.pdf
- Supp Table 2 Fidelity Checklist 2026 0409.pdf
